# Supplementary material for: Trail Pheromone Does Not Modulate Subjective Reward Evaluation in Lasius niger Ants
Source: Front Psychol. 2020 Sep 23;11:555576. doi: 10.3389/fpsyg.2020.555576 (PMC7540218; doi:10.3389/fpsyg.2020.555576)
Supplement: Supplementary file 2 [file Table_1.XLSX]

## Sheet: Concentration_test
Date

## Sheet: 4 days starvation
Date

## Sheet: 2 days starvation
Date

## Sheet: Quinine acceptance
Date
